# Supplementary material for: Berberine-Encapsulated Poly(lactic-co-glycolic acid)–Hydroxyapatite (PLGA/HA) Microspheres Synergistically Promote Bone Regeneration with DOPA-IGF-1 via the IGF-1R/PI3K/AKT/mTOR Pathway
Source: Int J Mol Sci. 2023 Oct 20;24(20):15403. doi: 10.3390/ijms242015403 (PMC10607899; doi:10.3390/ijms242015403)
Supplement: Supplementary file 1 [file ijms-24-15403-s001.zip]

Archive with 1 entries (1 files):
- ijms-2637168-supplementary.pdf
